# Supplementary material for: Phenolic Composition of Crataegus monogyna Jacq. Extract and Its Anti-Inflammatory, Hepatoprotective, and Antileukemia Effects
Source: Pharmaceuticals (Basel). 2024 Jun 15;17(6):786. doi: 10.3390/ph17060786 (PMC11207108; doi:10.3390/ph17060786)
Supplement: Supplementary file 1 [file pharmaceuticals-17-00786-s001.zip]

Archive with 1 entries (1 files):
- pharmaceuticals-3017416-supplementary.pdf
